# Supplementary material for: Living at the edge: biogeographic patterns of habitat segregation conform to speciation by niche expansion in Anopheles gambiae
Source: BMC Ecol. 2009 May 21;9:16. doi: 10.1186/1472-6785-9-16 (PMC2702294; doi:10.1186/1472-6785-9-16)
Supplement: Additional file 1 — List of Sampled Locations. Names and geographical coordinates of sampled villages, dates of collection, and sample size of collected and identified mosquitoes. [file 1472-6785-9-16-S1.xls]

## Sheet: Surveyed Locations
ID N°	Location	Date of Collection	Transect ID	LONG (D.DDD)	LAT (D.DDD)	Sample Size
1	Mentao	1	1	-1.68552	13.9515	28
2	Som	1	1	-1.72201	14.0995	32
3	Ganoua	1	1	-1.55289	14.217	30
4	Gassel Parte	3	1	-1.10066	13.9935	25
5	Belehede	3	1	-1.28916	14.0908	25
6	Mati	3	1	-1.48864	14.0955	1
7	Sibe	3	1	-1.50886	14.1191	20
8	Laorde	4	1	-1.56164	14.0126	26
9	Tonga	4	1	-0.46195	14.0361	30
10	Gankouna	4	1	-1.5186	14.0706	20
11	Lere	4	1	-0.51169	14.1021	28
12	Aribinda	4	1	-0.8668	14.2302	12
13	Gaigou	5	1	-0.03439	14.2958	23
14	Tigmare	5	1	-0.31326	14.4931	7
15	Telekaya	5	1	0.01485	14.5875	1
16	Markoye	5	1	0.03745	14.6424	27
17	Ngoungam	5	1	0.07938	14.6572	22
18	Pimpindiangou	6	1	-0.06084	13.933	39
19	Porel	7	1	-0.22472	13.7454	30
20	Terblel	7	1	-0.03353	13.778	22
21	Mallere	7	1	-0.08009	13.9645	18
22	Dinalahi	8	1	-0.01159	13.697	25
23	Nobiol	8	1	-0.3124	14.0212	25
24	Katchirga	8	1	0.10687	14.0443	3
25	Yakota	8	1	-0.13791	14.0746	15
26	Kiriolol	8	1	0.11003	14.0789	25
27	Sambonaye	8	1	0.02267	14.1712	26
28	Koulponsgo	9	1	-0.65446	13.4171	22
29	Dassamtanga	9	1	-0.52161	13.5274	15
30	Yalgo	9	1	-0.26665	13.5895	30
31	Boswende	10	1	-1.42004	12.4691	20
32	Basbedo	10	1	-1.16263	12.6098	20
33	Boalen	10	1	-1.24461	12.6286	20
34	Nabingma	10	1	-1.3173	12.6834	19
35	Niounougou	10	1	-0.47346	13.169	11
36	Wanobe	10	1	-0.73114	13.2447	18
37	Tougouri	10	1	-0.52656	13.3082	25
38	Tafogo	10	1	-0.54293	13.3794	22
39	Komlela	11	3	-1.75857	12.2512	21
40	Bazoule	11	2	-1.71005	12.3176	20
41	Goguen	11	2	-1.72122	12.3417	20
42	Sale	11	2	-1.66698	12.596	16
43	Bagadogo	11	2	-0.83883	12.8814	14
44	Ouenboulougou	11	1	-0.82148	13.0351	16
45	Roumba	11	2	-0.82649	13.1205	14
46	Deme	11	2	-1.17317	13.1933	29
47	Tamassogo	11	2	-1.08454	13.2732	25
48	Taonsogo 1	12	1	-1.01673	12.7205	17
49	Korsimoro	12	1	-1.06935	12.8224	15
50	Pissiga	12	1	-1.1411	12.8252	25
51	Hanhoui	12	1	-1.06115	12.8351	15
52	Koutoumtenga	12	1	-1.01612	12.8495	19
53	Kaya	12	1	-1.08683	13.0913	25
54	Nabmanague	15	1	-1.46783	12.2928	20
55	Kossodo	15	1	-1.4153	12.2979	20
56	Sogoden	15	1	-1.41978	12.3096	20
57	Badnogo	15	1	-1.29901	12.4704	20
58	Tanlarghin	16	additional village	-1.38556	12.2992	17
59	Gantodogo	20	2	-1.7353	12.5257	21
60	Bingo	20	2	-1.97943	12.6023	25
61	Sargla	20	2	-1.81002	12.7208	25
62	Saaba	21	1	-1.44444	12.3327	25
63	Kaba	21	2	-2.05962	12.7317	18
64	Yibi	21	2	-1.97916	12.7961	11
65	Saria	21	2	-2.3274	12.8776	8
66	Doure	21	2	-2.14605	12.886	17
67	Ouedkingo	21	2	-2.24921	12.8964	25
68	Ganesse	21	2	-1.91569	12.8998	23
69	Boulkon	21	2	-1.96079	12.9351	15
70	Moon	21	2	-2.28401	12.9936	10
71	Rayongo	21	additional village	#N/A	#N/A	22
72	Dana	22	2	-2.09598	12.6989	20
73	Yarse	22	2	-2.37463	12.9521	13
74	Zitoecin	22	2	-2.36976	13.0853	21
75	Koundouba	22	2	-2.31827	13.1457	10
76	Minima	22	2	-2.27975	13.2715	16
77	Koudoumbo	22	2	-2.37992	13.3311	23
78	Kokim	22	2	-2.40519	13.3739	14
79	Moundia	23	2	-2.46018	13.131	16
80	Zidiguesse	23	2	-2.36773	13.2851	17
81	Fili	23	2	-2.36377	13.4269	16
82	Reka	23	2	-2.36531	13.483	17
83	Paidogo	23	2	-2.39739	13.592	22
84	Kamboko	24	2	-1.75146	13.2781	12
85	Baskouda	24	2	-1.93495	13.321	23
86	Koussouka	24	2	-1.89885	13.3866	21
87	Omsom	24	2	-2.16353	13.3924	22
88	Rambo	24	2	-1.62177	13.4023	22
89	Taonsogo 2	24	2	-1.91428	13.5122	22
90	You	24	2	-2.14271	13.7023	20
91	Rouko	25	2	-1.6264	13.1937	21
92	Koura	25	2	-1.54238	13.3758	22
93	Goudrin	28	2	-0.89335	12.95	20
94	Basnere	28	2	-1.25642	13.2536	20
95	Sika	28	2	-1.3753	13.3105	8
96	Boumtenga	29	2	-0.38128	12.2146	22
97	Pouytenga	29	2	-0.44821	12.219	22
98	Digre	30	2	-0.5574	12.271	14
99	Kogo	30	2	-0.66991	12.6557	19
100	Boulsa	30	2	-0.57246	12.6684	21
101	Boko	30	2	-0.39749	12.7177	20
102	Lelgen	31	2	-0.29737	12.1466	10
103	Belmin	31	2	-0.41285	12.1608	24
104	Moimbin	31	2	-0.27982	12.3345	24
105	Kodomende	31	2	-0.60135	12.4899	11
106	Dapelogo	32	2	-0.12667	12.1315	10
107	Goughin	32	2	-0.06508	12.1429	9
108	Namoumkouka	32	additional village	-0.09514	12.159	3
109	Bonsse	32	2	-0.05727	12.1693	23
110	Yarkare	32	2	-0.12628	12.2003	11
111	Kwibene	32	2	-0.13464	12.2111	14
112	Lantaogo	33	2	-0.09591	12.0123	19
113	Zanre	33	2	-0.04871	12.0539	21
114	Panpangou	33	2	0.19559	12.0912	20
115	Ouakou	33	2	0.15889	12.0993	21
116	Tilonti	33	2	0.10385	12.1191	9
117	Moada	33	2	0.02844	12.1345	20
118	Baskoure	33	2	-0.23679	12.1676	20
119	Tibga	33	2	0.05937	12.1686	20
120	Bassambili	33	2	0.08728	12.2565	20
121	Dwana	34	2	0.28086	12.1086	20
122	Kouloungou	34	2	0.2528	12.1087	23
123	Monba	34	2	0.50415	12.1284	20
124	Boudangou	34	2	0.32743	12.1315	20
125	Tamboagou	34	2	0.29977	12.2368	17
126	Tanwalbougou	35	2	0.77321	12.048	24
127	Ougarou	35	2	0.93001	12.157	26
128	Gondyori	35	2	1.49584	12.4573	18
129	Tanbaga	36	2	1.74191	11.7951	21
130	Maardaga	36	2	1.70889	11.8789	20
131	Tapoa	36	2	1.76732	12.1246	28
132	Kankangou	36	2	1.37101	12.4428	18
133	Nandou	36	2	1.56602	12.4698	20
134	Yobi	37	2	1.69077	11.7832	20
135	Matiacoali	37	2	1.03787	12.3574	20
136	Dentougou	37	2	1.63843	12.3857	20
137	Pognoa-Tikonti	38	2	0.52285	10.9875	9
138	Koualou	38	2	0.93854	11.0236	16
139	Bonchoalaka	38	2	0.5998	11.034	20
140	Namotia	38	2	0.70496	11.1124	20
141	Tindangou	38	2	1.64936	11.7413	18
142	Ganzaga	39	2	0.06765	11.1443	20
143	Sangha	39	2	0.15991	11.1651	20
144	Yourga	39	2	0.11816	11.2916	20
145	Kooyarce	39	2	0.08541	11.4156	20
146	Tensobentinga	39	2	-0.25927	12.0033	20
147	Goaghin	39	2	-0.27714	12.075	20
148	Salambaore	40	2	0.39613	11.1384	20
149	Dourtenga	40	2	-0.01163	11.5878	20
150	Lalgaye	40	2	-0.06925	11.6221	20
151	Moaga	40	2	-0.20119	11.7254	20
152	Gourgou	40	2	-0.32039	11.7613	17
153	Tieogo	40	2	-0.41985	11.7713	20
154	Gondere	40	2	-0.41689	11.8087	20
155	Toesse	40	2	-0.2839	11.8171	20
156	Boussouma	42	2	-0.66164	11.7259	5
157	Sanogo	42	2	-0.56166	11.7318	24
158	Fingla	42	2	-0.75391	11.8079	20
159	Goulanda	42	2	-0.72908	11.8263	16
160	Lourgogo	42	2	-0.56398	11.868	14
161	Temissi	43	2	-1.17919	11.6475	20
162	Bion	43	2	-1.23433	11.6552	20
163	Nassamba	43	2	-1.11368	11.6964	21
164	Yimassoko	43	2	-1.1872	11.7197	19
165	Bagamsi	43	2	-1.10642	11.778	20
166	Zagongo	43	2	-1.21686	11.7791	20
167	Goumaogo	45	2	-1.29287	11.8057	20
168	Daguili	45	2	-1.33382	11.8578	19
169	Zinekwe	45	2	-1.31875	11.9157	20
170	Sakouissi	45	2	-1.19672	11.9408	20
171	Koassa	45	2	-1.34361	11.9918	20
172	Goanguen	45	2	-1.36439	12.1192	20
173	Doulougou	46	2	-1.45429	11.9931	20
174	Tanghin	46	2	-1.23106	12.0423	21
175	Souloustenga	46	2	-1.2404	12.0814	20
176	Manegsombo	46	2	-1.26534	12.0834	19
177	Yansare	46	2	-1.43837	12.0959	20
178	Sologo	46	2	-1.48175	12.1359	21
179	Koukoulou	62	3	-1.85566	12.0966	25
180	Kougoulapaka	62	3	-1.96061	12.1374	34
181	Konkouissen	62	3	-1.94982	12.2244	6
182	Loaga	62	3	-2.07493	12.2329	5
183	Goden 1	63	3	-2.37218	11.9702	9
184	Ouezzindougou	63	3	-2.2845	12.032	20
185	Katiou	63	3	-2.11516	12.1152	19
186	Pouedogo	63	3	-2.30681	12.118	26
187	Benega	64	3	-2.60932	11.6973	26
188	Nombamba	64	3	-2.71277	11.799	22
189	Lorow	64	3	-2.35667	11.8208	20
190	Zinou	64	3	-2.28068	11.8662	20
191	Tita	64	3	-2.52475	11.9208	20
192	Giblow	64	3	-2.4745	11.9464	20
193	Gado	64	3	-2.54334	11.9908	13
194	Poulaba	65	3	-3.1828	11.3003	23
195	Bouzan	65	3	-3.21914	11.4234	19
196	Lobouga	65	3	-3.16451	11.458	16
197	Dossi	65	3	-3.39514	11.5099	27
198	Bandio	65	3	-3.26309	11.679	26
199	Boromo	65	3	-2.92358	11.7532	18
200	Binvar	66	3	-2.97166	10.9588	24
201	Dakoula	66	3	-3.12631	11.079	3
202	Pontieba	66	3	-3.10482	11.1205	10
203	Vouregane	66	3	-3.17935	11.1347	22
204	Bagane	66	3	-3.05063	11.1374	8
205	Dianvour	66	3	-3.22404	11.2268	11
206	Gouatere	66	3	-3.22259	11.3057	20
207	Lantao	67	3	-3.20992	10.4839	11
208	Siehentiro	67	3	-3.25105	10.6643	12
209	Siaore	67	additional village	-3.24512	10.9163	1
210	Loto	67	3	-3.28773	10.9454	15
211	Navielgan	67	3	-2.73297	12.6473	10
212	Sinkoura	68	3	-3.31657	10.2312	17
213	Boussera	68	3	-3.01982	10.3318	9
214	Laole	68	3	-3.30702	10.3764	22
215	Dipeo	68	3	-3.50522	10.5807	15
216	Koutenao	68	3	-3.17034	10.6329	6
217	Baneba	69	3	-2.87624	9.77243	29
218	Sinkosso	69	3	-3.04835	9.84978	29
219	Batie	69	3	-2.91864	9.88678	8
220	Zilateoun	69	3	-2.85581	9.93502	9
221	Legmoin	69	3	-2.90416	10.1489	7
222	Gbomblora	69	3	-3.03078	10.244	8
223	Dovetara	70	3	-3.44103	10.071	25
224	Gbangbankoura	70	3	-3.4771	10.1831	25
225	Boniro	70	3	-3.40464	10.1841	11
226	Lakar	70	3	-3.45851	10.3059	10
227	Logosso	70	3	-3.66053	10.3122	20
228	Zoano	70	3	-3.57255	10.421	25
229	Lekoro	71	3	-3.8209	10.3248	25
230	Tchemoko	71	3	-3.80142	10.3719	20
231	Soukouraba	71	3	-3.89198	10.4437	25
232	Dafala	71	3	-3.75814	10.4516	25
233	Noumousso	71	3	-4.30169	10.7025	25
234	Dandougou	72	3	-4.06851	10.53	7
235	Wenga	72	3	-4.11215	10.5715	22
236	Dianga	72	3	-4.22087	10.6217	19
237	Sirakorotomo	72	3	-4.13941	10.6295	22
238	Dessine	72	3	-4.27097	10.7174	25
239	Yade	73	3	-4.37926	10.5571	23
240	Tiefora	73	3	-4.55758	10.632	13
241	Brobrola	73	3	-4.1827	10.7245	20
242	Fandyora	73	3	-4.57844	10.7473	25
243	Foulasso	73	3	-4.09768	10.7491	24
244	Timba	74	3	-5.23645	10.6219	26
245	Tamassari	74	3	-5.33317	10.6358	28
246	Alana	74	3	-5.10516	10.6362	19
247	Wolonkoto 2	74	3	-4.98116	10.6716	25
248	Badadougou	74	3	-4.89047	10.7273	16
249	Kingban	75	3	-5.25425	10.7006	24
250	Kayere	75	3	-5.2055	10.7784	9
251	Kaniagara	75	3	-5.33019	10.784	25
252	Oueleni	75	3	-5.34315	10.8417	25
253	Sifarasso	75	3	-5.44999	11.058	26
254	Sokouraba	76	3	-5.16544	10.8545	25
255	Samogohiri	76	3	-5.11326	10.9315	9
256	Mahon	76	3	-5.22413	11.0438	11
257	Wolonkoto 1	76	3	-5.15137	11.0963	20
258	Sintasso	76	3	-5.30184	11.1712	8
259	Toussiamasso	78	3	-4.84085	10.9827	20
260	Dieri	78	3	-5.01504	10.9927	25
261	Badaradougou	78	3	-4.67768	11.0793	22
262	Tin	78	3	-4.95426	11.0823	25
263	Moami	78	3	-4.50162	11.1231	23
264	Karankasso	78	3	-4.64691	11.2243	26
265	Gbintiera	78	3	-4.55724	11.2444	16
266	Filande	79	3	-4.40357	11.0038	26
267	Dafisso	79	3	-4.2375	11.2729	24
268	Tougouana	79	3	-3.94683	11.2922	21
269	Sandimisso	79	3	-4.40398	11.3139	17
270	Dofiguisso	79	3	-4.18161	11.354	11
271	Mogobasso	79	3	-4.10221	11.4247	25
272	Sondogo	79	2	-0.81209	11.8137	21
273	Wakui	80	3	-3.64473	11.6793	20
274	Mokouna	80	3	-3.82641	11.843	21
275	Danpan	80	3	-3.74959	11.8537	14
276	Toun	80	3	-3.64147	11.9104	12
277	Bako	81	3	-3.75053	12.0239	18
278	Oue	81	additional village	-3.60987	12.0828	3
279	Monkui	81	3	-3.74692	12.2138	9
280	Badara	82	3	-3.25333	12.5916	18
281	Bouna	82	3	-3.13215	12.657	12
282	Zaba	82	3	-3.21042	12.7659	12
283	Labora	82	3	-3.09371	12.8754	21
284	Djimbara	82	3	-3.14821	12.8872	14
285	Diouroum	82	3	-3.11459	12.9828	17
286	Pankele	83	3	-2.88234	12.6298	8
287	Sawa	83	3	-2.95631	12.7016	2
288	La	83	3	-2.97637	12.7927	3
289	Bounou	83	3	-2.81933	12.8037	32
290	Tomo	84	3	-2.54365	12.2927	15
291	Guido No.1	84	3	-2.52743	12.3848	25
292	Iboudie	84	3	-2.60587	12.4495	9
293	Bouldie	84	3	-2.61194	12.5196	11
294	Yamadio	84	3	-2.61186	12.5799	22
295	Mousseo	84	3	-2.53377	12.6382	25
296	Mogueya	84	3	-2.73297	12.6473	24
297	Tcha	84	additional village	#N/A	#N/A	6
298	Kabinou	85	3	-2.28676	12.1739	20
299	Salbisgo	85	3	-2.0086	12.1953	18
300	Rabyiri	85	3	-2.40107	12.3074	9
301	Sisene	85	3	-2.22226	12.3103	18
302	Nassoulou	85	3	-2.12383	12.3485	22
303	Boulsen	85	3	-2.40327	12.3695	23
304	Goden 2	85	3	-2.30376	12.3734	23
305	Sakoinsse	86	3	-2.37153	12.1577	25
306	Goundi	86	3	-2.4557	12.2254	25
307	Siguivousse	86	3	-2.27281	12.2631	20
